# Supplementary material for: Humics-Functionalized Iron(III) Oxyhydroxides as Promising Nanoferrotherapeutics: Synthesis, Characterization, and Efficacy in Iron Delivery
Source: Nanomaterials (Basel). 2025 Sep 11;15(18):1400. doi: 10.3390/nano15181400 (PMC12472974; doi:10.3390/nano15181400)
Supplement: Supplementary file 1 [file nanomaterials-15-01400-s001.zip]

Archive with 1 entries (1 files):
- nanomaterials-3829190-supplementary.pdf
